# Supplementary material for: Surfactant-Switched Positive/Negative Electrorheological Effect in Tungsten Oxide Suspensions
Source: Molecules. 2019 Sep 14;24(18):3348. doi: 10.3390/molecules24183348 (PMC6767292; doi:10.3390/molecules24183348)
Supplement: Supplementary file 1 [file molecules-24-03348-s001.zip]

Archive with 3 entries (3 files):
- WO3-DDA-1kV.avi
- Agafonov_ESI_revised.docx
- Agafonov_ESI_revised.pdf
